# Supplementary material for: Detection and Quantification of Tp53 and p53-Anti-p53 Autoantibody Immune Complex: Promising Biomarkers in Early Stage Lung Cancer Diagnosis
Source: Biosensors (Basel). 2022 Feb 16;12(2):127. doi: 10.3390/bios12020127 (PMC8870326; doi:10.3390/bios12020127)
Supplement: Supplementary file 1 [file biosensors-12-00127-s001.zip]

Archive with 1 entries (1 files):
- biosensors-1585788-supplementary.pdf
